# Supplementary material for: Impact of wildfires on soil microbial nutrient functions in Karst forest ecosystems
Source: Front Microbiol. 2026 Jan 29;17:1765292. doi: 10.3389/fmicb.2026.1765292 (PMC12894227; doi:10.3389/fmicb.2026.1765292)
Supplement: Supplementary file 2 [file Table_2.xlsx]

## Sheet: Appendix Table 3
Appendix Table 3
Person correlation analysis between functional types of soil bacteria and soil nutrient factors
		BF1	BF2	BF3	BF4	BF5	BF6	BF7	BF8	BF9	BF10	BF11	BF12	BF13	BF14	BF15	BF16	BF17	BF18	BF19	BF20	BF21	BF22	BF23	BF24	BF25	BF26	BF27	BF28	BF29	BF30	BF31	BF32	BF33	BF34	BF35	BF36	BF37	C	N	P	K
BF1	Pearson Correlation	1	-0.144532	-0.269114	-0.173859	-0.143169	-0.271905	-0.190565	-0.289167	0.142776	-0.42874	-0.143169	-0.108939	-0.0808923	-0.137203	-0.108939	0.276298	-0.108939	-0.224112	.816**	0.0509753	-0.1231	-0.0943702	-0.0808923	-0.0818636	-0.0669247	-0.108939	-0.384672	-0.141166	-0.42874	-0.362715	-0.141892	-0.0287242	0.157861	-0.0590694	.816**	0.157861	-0.104972	-0.428919	-.550*	-.496*	0.10482
	Sig. (2-tailed)		0.543218	0.25124	0.463516	0.547069	0.246166	0.42095	0.216253	0.548179	0.0592686	0.547069	0.647537	0.734592	0.564061	0.647537	0.238314	0.647537	0.342171	1.17e-05	0.830993	0.605124	0.692292	0.734592	0.731517	0.779217	0.647537	0.0939947	0.552747	0.0592686	0.116011	0.550684	0.904316	0.506239	0.80462	1.17e-05	0.506239	0.659618	0.059151	0.012071	0.0260387	0.660082
BF2	Pearson Correlation	-0.144532	1	0.155117	-0.0343055	-0.307856	-0.26606	-0.119691	-0.0856858	0.355045	0.393662	-0.307856	-0.294312	-0.371161	0.0312449	-0.294312	.631**	-0.294312	.626**	0.104328	-0.418043	-0.0226108	.559*	-0.371161	0.209736	-0.119767	-0.294312	-0.26988	-0.154307	0.393662	-0.179815	-0.0946658	-0.228027	0.315442	-0.0542773	0.104328	0.315442	-0.287422	.537*	.455*	.627**	-.484*
	Sig. (2-tailed)	0.543218		0.51375	0.88583	0.186678	0.256867	0.615231	0.719456	0.124508	0.0859267	0.186678	0.207822	0.107143	0.895961	0.207822	0.00285341	0.207822	0.00315376	0.661586	0.0666232	0.924617	0.0104385	0.107143	0.374807	0.615003	0.207822	0.24984	0.51598	0.0859267	0.448095	0.691373	0.333582	0.175496	0.820212	0.661586	0.175496	0.219163	0.0146994	0.0440505	0.00307198	0.0303987
BF3	Pearson Correlation	-0.269114	0.155117	1	.444*	-0.234148	0.02486	.620**	.686**	-0.133103	0.269123	-0.234148	-0.332165	-0.330049	.942**	-0.332165	-0.0112075	-0.332165	0.0308787	-0.0153022	-0.18724	.723**	-0.24728	-0.330049	0.15474	.681**	-0.332165	0.248632	0.0481956	0.269123	0.417635	0.0725929	-0.0687647	-0.135287	.622**	-0.0153022	-0.135287	-0.341331	0.0444894	0.0137365	0.0667414	-0.438425
	Sig. (2-tailed)	0.25124	0.51375		0.0499324	0.320407	0.917142	0.00353573	0.00083229	0.575871	0.251223	0.320407	0.152476	0.155266	5.44382e-10	0.152476	0.962597	0.152476	0.897174	0.948946	0.42925	0.000315176	0.293213	0.155266	0.514787	0.000939337	0.152476	0.290496	0.840092	0.251223	0.0669165	0.761019	0.773297	0.569568	0.00340464	0.948946	0.569568	0.140792	0.852254	0.954164	0.779808	0.0531566
BF4	Pearson Correlation	-0.173859	-0.0343055	.444*	1	-0.40115	-0.209301	0.397794	.843**	0.434819	-0.22132	-0.40115	-.470*	-.475*	.536*	-.470*	0.0935767	-.470*	-0.229501	0.142259	-0.288234	.482*	-0.0187901	-.475*	0.186503	0.410887	-.470*	0.350525	.489*	-0.22132	.621**	.560*	-0.125276	.451*	.479*	0.142259	.451*	-.461*	-0.0766237	-0.155926	-0.102609	-.537*
	Sig. (2-tailed)	0.463516	0.88583	0.0499324		0.0796062	0.375822	0.0823949	3.03628e-06	0.0553734	0.348376	0.0796062	0.0363477	0.0341566	0.0149089	0.0363477	0.694759	0.0363477	0.33038	0.549645	0.217805	0.0315613	0.937329	0.0341566	0.431102	0.0719126	0.0363477	0.129719	0.0287512	0.348376	0.00348211	0.0101741	0.59871	0.0461664	0.0327698	0.549645	0.0461664	0.0406731	0.74815	0.511531	0.666852	0.0146901
BF5	Pearson Correlation	-0.143169	-0.307856	-0.234148	-0.40115	1	.929**	0.0826391	-0.314907	-0.43893	-0.0690586	1.000**	.987**	.974**	-0.211817	.987**	-.520*	.987**	-0.0768901	-.675**	.771**	-0.0411178	-0.0335759	.974**	-.850**	0.0270918	.987**	-0.296552	0.0367947	-0.0690586	-0.310475	-0.0992782	.451*	-0.435052	-0.0524448	-.675**	-0.435052	.986**	0.367846	0.440581	0.193739	0.43349
	Sig. (2-tailed)	0.547069	0.186678	0.320407	0.0796062		3.49241e-09	0.729065	0.176269	0.0528519	0.772353	0	6.875e-16	5.31239e-13	0.369979	6.875e-16	0.0187084	6.875e-16	0.747302	0.00108917	6.82519e-05	0.863346	0.888244	5.31239e-13	2.14227e-06	0.909731	6.875e-16	0.204221	0.877604	0.772353	0.182765	0.677096	0.0460473	0.055228	0.826192	0.00108917	0.055228	2.04618e-15	0.110563	0.0518638	0.413108	0.0562082
BF6	Pearson Correlation	-0.271905	-0.26606	0.02486	-0.209301	.929**	1	0.325356	-0.050048	-.468*	0.0184383	.929**	.877**	.862**	0.0262464	.877**	-.528*	.877**	0.00854385	-.710**	.685**	0.281825	-0.112437	.862**	-.757**	0.32441	.877**	-0.216248	0.0634266	0.0184383	-0.271056	-0.0396859	0.349451	-.470*	0.243531	-.710**	-.470*	.872**	.476*	.526*	0.277053	0.330117
	Sig. (2-tailed)	0.246166	0.256867	0.917142	0.375822	3.49241e-09		0.161579	0.834027	0.0374675	0.9385	3.49241e-09	3.94566e-07	1.00641e-06	0.912538	3.94566e-07	0.0168186	3.94566e-07	0.971482	0.000458056	0.000859195	0.228668	0.636958	1.00641e-06	0.000110564	0.162874	3.94566e-07	0.359814	0.790505	0.9385	0.247702	0.868065	0.13098	0.0367326	0.300827	0.000458056	0.0367326	5.28971e-07	0.0339159	0.0172347	0.236981	0.155177
BF7	Pearson Correlation	-0.190565	-0.119691	.620**	0.397794	0.0826391	0.325356	1	.602**	-0.291383	0.182222	0.0826391	-0.0645193	-0.0767904	.583**	-0.0645193	-0.166877	-0.0645193	-0.105291	-0.101919	-0.0826842	.852**	-0.142814	-0.0767904	-0.0554302	.766**	-0.0645193	0.0939329	0.116905	0.182222	0.181644	-0.0018162	0.412013	-0.28536	.770**	-0.101919	-0.28536	-0.075234	0.261492	0.264386	0.131438	-0.0688746
	Sig. (2-tailed)	0.42095	0.615231	0.00353573	0.0823949	0.729065	0.161579		0.00494147	0.212595	0.441941	0.729065	0.786974	0.747619	0.00695031	0.786974	0.481933	0.786974	0.658643	0.66897	0.728922	1.84176e-06	0.548071	0.747619	0.816454	8.28868e-05	0.786974	0.693651	0.623538	0.441941	0.443414	0.993937	0.0710598	0.222635	7.13523e-05	0.66897	0.222635	0.75258	0.265432	0.259984	0.580698	0.772944
BF8	Pearson Correlation	-0.289167	-0.0856858	.686**	.843**	-0.314907	-0.050048	.602**	1	0.0950568	-0.0231449	-0.314907	-0.412797	-0.419213	.718**	-0.412797	0.0509097	-0.412797	-0.148954	0.0210361	-0.305772	.686**	-0.106606	-0.419213	0.170978	.596**	-0.412797	0.376292	0.305266	-0.0231449	.615**	0.354834	-0.0940451	0.105121	.602**	0.0210361	0.105121	-0.414765	0.0331524	-0.0538918	-0.0228372	-0.425033
	Sig. (2-tailed)	0.216253	0.719456	0.00083229	3.03628e-06	0.176269	0.834027	0.00494147		0.690159	0.922842	0.176269	0.0704712	0.0657867	0.000364218	0.0704712	0.831208	0.0704712	0.530816	0.929854	0.189833	0.000844654	0.654633	0.0657867	0.471072	0.0055159	0.0704712	0.102002	0.190605	0.922842	0.00386782	0.124749	0.693303	0.659161	0.00494545	0.929854	0.659161	0.0690086	0.889645	0.821469	0.923865	0.061744
BF9	Pearson Correlation	0.142776	0.355045	-0.133103	0.434819	-0.43893	-.468*	-0.291383	0.0950568	1	-0.107636	-0.43893	-0.409837	-.444*	-0.10244	-0.409837	.465*	-0.409837	0.067421	0.367746	-0.216968	-0.189831	.457*	-.444*	0.145401	-0.266489	-0.409837	0.0504085	0.265543	-0.107636	0.151631	0.364028	-0.26195	.998**	-0.223285	0.367746	.998**	-0.380974	-0.0920905	-0.205201	-0.0152939	-.464*
	Sig. (2-tailed)	0.548179	0.124508	0.575871	0.0553734	0.0528519	0.0374675	0.212595	0.690159		0.651498	0.0528519	0.0727142	0.0495837	0.667368	0.0727142	0.0388945	0.0727142	0.777619	0.110668	0.358176	0.422776	0.0430154	0.0495837	0.540769	0.256072	0.0727142	0.832847	0.257827	0.651498	0.523371	0.114598	0.264565	4.30938e-23	0.344004	0.110668	4.30938e-23	0.0974692	0.699389	0.385456	0.948973	0.0395393
BF10	Pearson Correlation	-0.42874	0.393662	0.269123	-0.22132	-0.0690586	0.0184383	0.182222	-0.0231449	-0.107636	1	-0.0690586	-0.108441	-0.105323	-0.067868	-0.108441	0.0411407	-0.108441	.521*	-0.268446	-0.173884	0.0526276	-0.0168034	-0.105323	0.21512	-0.0402423	-0.108441	0.121529	-0.0447262	1.000**	0.025374	-0.120165	0.235596	-0.140905	-0.0206275	-0.268446	-0.140905	-0.11477	0.271682	0.301617	0.320002	0.10628
	Sig. (2-tailed)	0.0592686	0.0859267	0.251223	0.348376	0.772353	0.9385	0.441941	0.922842	0.651498		0.772353	0.649049	0.658546	0.776181	0.649049	0.863271	0.649049	0.0186107	0.252463	0.463451	0.825595	0.943945	0.658546	0.362386	0.866231	0.649049	0.609772	0.851476	0	0.915435	0.61382	0.317337	0.553488	0.931214	0.252463	0.553488	0.629938	0.24657	0.196231	0.168996	0.655624
BF11	Pearson Correlation	-0.143169	-0.307856	-0.234148	-0.40115	1.000**	.929**	0.0826391	-0.314907	-0.43893	-0.0690586	1	.987**	.974**	-0.211817	.987**	-.520*	.987**	-0.0768901	-.675**	.771**	-0.0411178	-0.0335759	.974**	-.850**	0.0270918	.987**	-0.296552	0.0367947	-0.0690586	-0.310475	-0.0992782	.451*	-0.435052	-0.0524448	-.675**	-0.435052	.986**	0.367846	0.440581	0.193739	0.43349
	Sig. (2-tailed)	0.547069	0.186678	0.320407	0.0796062	0	3.49241e-09	0.729065	0.176269	0.0528519	0.772353		6.875e-16	5.31239e-13	0.369979	6.875e-16	0.0187084	6.875e-16	0.747302	0.00108917	6.82519e-05	0.863346	0.888244	5.31239e-13	2.14227e-06	0.909731	6.875e-16	0.204221	0.877604	0.772353	0.182765	0.677096	0.0460473	0.055228	0.826192	0.00108917	0.055228	2.04618e-15	0.110563	0.0518638	0.413108	0.0562082
BF12	Pearson Correlation	-0.108939	-0.294312	-0.332165	-.470*	.987**	.877**	-0.0645193	-0.412797	-0.409837	-0.108441	.987**	1	.990**	-0.299755	1.000**	-.499*	1.000**	-0.0547324	-.658**	.787**	-0.176778	-0.019635	.990**	-.839**	-0.103685	1.000**	-0.315041	0.0114215	-0.108441	-0.340904	-0.112113	0.404441	-0.407305	-0.177101	-.658**	-0.407305	1.000**	0.326188	0.399398	0.168281	.446*
	Sig. (2-tailed)	0.647537	0.207822	0.152476	0.0363477	6.875e-16	3.94566e-07	0.786974	0.0704712	0.0727142	0.649049	6.875e-16		8.24059e-17	0.199142	0	0.0250551	0	0.818728	0.00159687	3.78486e-05	0.455925	0.934516	8.24059e-17	3.86508e-06	0.663553	0	0.176075	0.961883	0.649049	0.141322	0.637936	0.0769404	0.0746756	0.455089	0.00159687	0.0746756	1.72449e-28	0.160449	0.0810531	0.4782	0.0484603
BF13	Pearson Correlation	-0.0808923	-0.371161	-0.330049	-.475*	.974**	.862**	-0.0767904	-0.419213	-.444*	-0.105323	.974**	.990**	1	-0.299168	.990**	-.556*	.990**	-0.0577831	-.643**	.817**	-0.197206	-0.140397	1.000**	-.809**	-0.113771	.990**	-0.276933	0.0393774	-0.105323	-0.323393	-0.0868318	0.419301	-0.441721	-0.188386	-.643**	-0.441721	.988**	0.229382	0.310734	0.0723086	.492*
	Sig. (2-tailed)	0.734592	0.107143	0.155266	0.0341566	5.31239e-13	1.00641e-06	0.747619	0.0657867	0.0495837	0.658546	5.31239e-13	8.24059e-17		0.200066	8.24059e-17	0.0109947	8.24059e-17	0.808798	0.00224604	1.08318e-05	0.404632	0.554934	0	1.58931e-05	0.63294	8.24059e-17	0.237192	0.869082	0.658546	0.164273	0.715852	0.065724	0.0511905	0.426381	0.00224604	0.0511905	3.73874e-16	0.330638	0.182381	0.761929	0.0274011
BF14	Pearson Correlation	-0.137203	0.0312449	.942**	.536*	-0.211817	0.0262464	.583**	.718**	-0.10244	-0.067868	-0.211817	-0.299755	-0.299168	1	-0.299755	-0.0203497	-0.299755	-0.138089	0.0681756	-0.132657	.731**	-0.247771	-0.299168	0.0828642	.719**	-0.299755	0.208155	0.0696227	-0.067868	0.418177	0.119272	-0.146205	-0.0938347	.649**	0.0681756	-0.0938347	-0.307053	-0.0370681	-0.0795797	-0.0341132	-.498*
	Sig. (2-tailed)	0.564061	0.895961	5.44382e-10	0.0149089	0.369979	0.912538	0.00695031	0.000364218	0.667368	0.776181	0.369979	0.199142	0.200066		0.199142	0.932138	0.199142	0.561523	0.775191	0.577161	0.000247776	0.292225	0.200066	0.728354	0.000355028	0.199142	0.378502	0.770541	0.776181	0.0665266	0.616477	0.538511	0.693957	0.00197103	0.775191	0.693957	0.187891	0.876701	0.738753	0.886467	0.0255968
BF15	Pearson Correlation	-0.108939	-0.294312	-0.332165	-.470*	.987**	.877**	-0.0645193	-0.412797	-0.409837	-0.108441	.987**	1.000**	.990**	-0.299755	1	-.499*	1.000**	-0.0547324	-.658**	.787**	-0.176778	-0.019635	.990**	-.839**	-0.103685	1.000**	-0.315041	0.0114215	-0.108441	-0.340904	-0.112113	0.404441	-0.407305	-0.177101	-.658**	-0.407305	1.000**	0.326188	0.399398	0.168281	.446*
	Sig. (2-tailed)	0.647537	0.207822	0.152476	0.0363477	6.875e-16	3.94566e-07	0.786974	0.0704712	0.0727142	0.649049	6.875e-16	0	8.24059e-17	0.199142		0.0250551	0	0.818728	0.00159687	3.78486e-05	0.455925	0.934516	8.24059e-17	3.86508e-06	0.663553	0	0.176075	0.961883	0.649049	0.141322	0.637936	0.0769404	0.0746756	0.455089	0.00159687	0.0746756	1.72449e-28	0.160449	0.0810531	0.4782	0.0484603
BF16	Pearson Correlation	0.276298	.631**	-0.0112075	0.0935767	-.520*	-.528*	-0.166877	0.0509097	.465*	0.0411407	-.520*	-.499*	-.556*	-0.0203497	-.499*	1	-.499*	0.407514	.535*	-0.416449	-0.05814	0.440658	-.556*	0.387452	-0.119237	-.499*	-0.417509	0.0260304	0.0411407	-0.239774	0.104975	-0.251118	0.440531	-0.111429	.535*	0.440531	-.491*	0.192638	-0.0305306	0.0840529	-.463*
	Sig. (2-tailed)	0.238314	0.00285341	0.962597	0.694759	0.0187084	0.0168186	0.481933	0.831208	0.0388945	0.863271	0.0187084	0.0250551	0.0109947	0.932138	0.0250551		0.0250551	0.0745119	0.0151122	0.0677748	0.807639	0.0518183	0.0109947	0.0914426	0.616582	0.0250551	0.0670076	0.913255	0.863271	0.308578	0.659609	0.285541	0.0518934	0.639999	0.0151122	0.0518934	0.0280277	0.415821	0.898327	0.724601	0.0397234
BF17	Pearson Correlation	-0.108939	-0.294312	-0.332165	-.470*	.987**	.877**	-0.0645193	-0.412797	-0.409837	-0.108441	.987**	1.000**	.990**	-0.299755	1.000**	-.499*	1	-0.0547324	-.658**	.787**	-0.176778	-0.019635	.990**	-.839**	-0.103685	1.000**	-0.315041	0.0114215	-0.108441	-0.340904	-0.112113	0.404441	-0.407305	-0.177101	-.658**	-0.407305	1.000**	0.326188	0.399398	0.168281	.446*
	Sig. (2-tailed)	0.647537	0.207822	0.152476	0.0363477	6.875e-16	3.94566e-07	0.786974	0.0704712	0.0727142	0.649049	6.875e-16	0	8.24059e-17	0.199142	0	0.0250551		0.818728	0.00159687	3.78486e-05	0.455925	0.934516	8.24059e-17	3.86508e-06	0.663553	0	0.176075	0.961883	0.649049	0.141322	0.637936	0.0769404	0.0746756	0.455089	0.00159687	0.0746756	1.72449e-28	0.160449	0.0810531	0.4782	0.0484603
BF18	Pearson Correlation	-0.224112	.626**	0.0308787	-0.229501	-0.0768901	0.00854385	-0.105291	-0.148954	0.067421	.521*	-0.0768901	-0.0547324	-0.0577831	-0.138089	-0.0547324	0.407514	-0.0547324	1	-0.138739	-0.131473	-0.0685953	0.0611515	-0.0577831	0.178306	-0.116283	-0.0547324	-0.173885	-0.0817569	.521*	-0.28977	-0.0581979	-0.0946554	0.00466604	-0.104506	-0.138739	0.00466604	-0.0553131	.489*	0.41045	0.32606	-0.148283
	Sig. (2-tailed)	0.342171	0.00315376	0.897174	0.33038	0.747302	0.971482	0.658643	0.530816	0.777619	0.0186107	0.747302	0.818728	0.808798	0.561523	0.818728	0.0745119	0.818728		0.559663	0.580597	0.773842	0.797868	0.808798	0.451977	0.625399	0.818728	0.463448	0.731854	0.0186107	0.215253	0.807451	0.691406	0.984423	0.661042	0.559663	0.984423	0.816836	0.0287182	0.0722456	0.160621	0.532689
BF19	Pearson Correlation	.816**	0.104328	-0.0153022	0.142259	-.675**	-.710**	-0.101919	0.0210361	0.367746	-0.268446	-.675**	-.658**	-.643**	0.0681756	-.658**	.535*	-.658**	-0.138739	1	-0.435239	0.0198353	0.00894653	-.643**	0.406465	0.0145897	-.658**	-0.134963	-0.131372	-0.268446	-0.0911181	-0.0586751	-0.265454	0.377736	0.0639366	1.000**	0.377736	-.654**	-.463*	-.603**	-0.423465	-0.205247
	Sig. (2-tailed)	1.17e-05	0.661586	0.948946	0.549645	0.00108917	0.000458056	0.66897	0.929854	0.110668	0.252463	0.00108917	0.00159687	0.00224604	0.775191	0.00159687	0.0151122	0.00159687	0.559663		0.0551116	0.93385	0.970139	0.00224604	0.0753342	0.95132	0.00159687	0.570501	0.58089	0.252463	0.702424	0.8059	0.257992	0.100588	0.788857	0	0.100588	0.0017478	0.0398715	0.00490371	0.0628146	0.385347
BF20	Pearson Correlation	0.0509753	-0.418043	-0.18724	-0.288234	.771**	.685**	-0.0826842	-0.305772	-0.216968	-0.173884	.771**	.787**	.817**	-0.132657	.787**	-0.416449	.787**	-0.131473	-0.435239	1	-0.179068	-0.252669	.817**	-.651**	-0.0737687	.787**	-0.371059	0.314253	-0.173884	-0.28474	0.209351	0.410509	-0.208759	-0.140634	-0.435239	-0.208759	.791**	-0.0115423	0.00584927	-0.170434	.456*
	Sig. (2-tailed)	0.830993	0.0666232	0.42925	0.217805	6.82519e-05	0.000859195	0.728922	0.189833	0.358176	0.463451	6.82519e-05	3.78486e-05	1.08318e-05	0.577161	3.78486e-05	0.0677748	3.78486e-05	0.580597	0.0551116		0.450015	0.282477	1.08318e-05	0.00188679	0.757259	3.78486e-05	0.107248	0.177217	0.463451	0.223685	0.375705	0.0722004	0.377088	0.554261	0.0551116	0.377088	3.30889e-05	0.96148	0.980474	0.472504	0.0435357
BF21	Pearson Correlation	-0.1231	-0.0226108	.723**	.482*	-0.0411178	0.281825	.852**	.686**	-0.189831	0.0526276	-0.0411178	-0.176778	-0.197206	.731**	-0.176778	-0.05814	-0.176778	-0.0685953	0.0198353	-0.179068	1	-0.161308	-0.197206	0.00383897	.942**	-0.176778	0.154837	-0.0585063	0.0526276	0.119182	-0.0401441	-0.0726269	-0.185907	.928**	0.0198353	-0.185907	-0.185584	0.268879	0.213772	0.159174	-0.286574
	Sig. (2-tailed)	0.605124	0.924617	0.000315176	0.0315613	0.863346	0.228668	1.84176e-06	0.000844654	0.422776	0.825595	0.863346	0.455925	0.404632	0.000247776	0.455925	0.807639	0.455925	0.773842	0.93385	0.450015		0.496876	0.404632	0.987184	6.09113e-10	0.455925	0.51452	0.806449	0.825595	0.616745	0.866554	0.76091	0.432603	4.02439e-09	0.93385	0.432603	0.433416	0.25167	0.365474	0.502662	0.220585
BF22	Pearson Correlation	-0.0943702	.559*	-0.24728	-0.0187901	-0.0335759	-0.112437	-0.142814	-0.106606	.457*	-0.0168034	-0.0335759	-0.019635	-0.140397	-0.247771	-0.019635	0.440658	-0.019635	0.0611515	0.00894653	-0.252669	-0.161308	1	-0.140397	-0.159219	-0.289957	-0.019635	-0.218277	-0.167931	-0.0168034	-0.0782873	-0.144184	-0.114242	.453*	-0.227468	0.00894653	.453*	-0.00426991	.522*	0.443763	.474*	-0.300281
	Sig. (2-tailed)	0.692292	0.0104385	0.293213	0.937329	0.888244	0.636958	0.548071	0.654633	0.0430154	0.943945	0.888244	0.934516	0.554934	0.292225	0.934516	0.0518183	0.934516	0.797868	0.970139	0.282477	0.496876		0.554934	0.502541	0.214943	0.934516	0.355212	0.479129	0.943945	0.742857	0.544199	0.631522	0.0447299	0.334799	0.970139	0.0447299	0.985746	0.0183635	0.0500003	0.0345524	0.198317
BF23	Pearson Correlation	-0.0808923	-0.371161	-0.330049	-.475*	.974**	.862**	-0.0767904	-0.419213	-.444*	-0.105323	.974**	.990**	1.000**	-0.299168	.990**	-.556*	.990**	-0.0577831	-.643**	.817**	-0.197206	-0.140397	1	-.809**	-0.113771	.990**	-0.276933	0.0393774	-0.105323	-0.323393	-0.0868318	0.419301	-0.441721	-0.188386	-.643**	-0.441721	.988**	0.229382	0.310734	0.0723086	.492*
	Sig. (2-tailed)	0.734592	0.107143	0.155266	0.0341566	5.31239e-13	1.00641e-06	0.747619	0.0657867	0.0495837	0.658546	5.31239e-13	8.24059e-17	0	0.200066	8.24059e-17	0.0109947	8.24059e-17	0.808798	0.00224604	1.08318e-05	0.404632	0.554934		1.58931e-05	0.63294	8.24059e-17	0.237192	0.869082	0.658546	0.164273	0.715852	0.065724	0.0511905	0.426381	0.00224604	0.0511905	3.73874e-16	0.330638	0.182381	0.761929	0.0274011
BF24	Pearson Correlation	-0.0818636	0.209736	0.15474	0.186503	-.850**	-.757**	-0.0554302	0.170978	0.145401	0.21512	-.850**	-.839**	-.809**	0.0828642	-.839**	0.387452	-.839**	0.178306	0.406465	-.651**	0.00383897	-0.159219	-.809**	1	-0.00815205	-.839**	0.163766	0.0208701	0.21512	0.0628681	0.125403	-0.33551	0.134047	-0.00279756	0.406465	0.134047	-.845**	-0.279716	-0.278047	-0.0715244	-0.141782
	Sig. (2-tailed)	0.731517	0.374807	0.514787	0.431102	2.14227e-06	0.000110564	0.816454	0.471072	0.540769	0.362386	2.14227e-06	3.86508e-06	1.58931e-05	0.728354	3.86508e-06	0.0914426	3.86508e-06	0.451977	0.0753342	0.00188679	0.987184	0.502541	1.58931e-05		0.972789	3.86508e-06	0.490253	0.930407	0.362386	0.792311	0.598334	0.148137	0.573144	0.990661	0.0753342	0.573144	2.70198e-06	0.232318	0.235234	0.764441	0.550996
BF25	Pearson Correlation	-0.0669247	-0.119767	.681**	0.410887	0.0270918	0.32441	.766**	.596**	-0.266489	-0.0402423	0.0270918	-0.103685	-0.113771	.719**	-0.103685	-0.119237	-0.103685	-0.116283	0.0145897	-0.0737687	.942**	-0.289957	-0.113771	-0.00815205	1	-0.103685	0.0863383	0.00217908	-0.0402423	0.0414168	0.0366216	-0.111581	-0.259732	.889**	0.0145897	-0.259732	-0.114047	0.175791	0.160172	0.0890577	-0.222256
	Sig. (2-tailed)	0.779217	0.615003	0.000939337	0.0719126	0.909731	0.162874	8.28868e-05	0.0055159	0.256072	0.866231	0.909731	0.663553	0.63294	0.000355028	0.663553	0.616582	0.663553	0.625399	0.95132	0.757259	6.09113e-10	0.214943	0.63294	0.972789		0.663553	0.717403	0.992725	0.866231	0.862362	0.878176	0.639539	0.268779	1.58564e-07	0.95132	0.268779	0.63211	0.458484	0.499953	0.708868	0.34629
BF26	Pearson Correlation	-0.108939	-0.294312	-0.332165	-.470*	.987**	.877**	-0.0645193	-0.412797	-0.409837	-0.108441	.987**	1.000**	.990**	-0.299755	1.000**	-.499*	1.000**	-0.0547324	-.658**	.787**	-0.176778	-0.019635	.990**	-.839**	-0.103685	1	-0.315041	0.0114215	-0.108441	-0.340904	-0.112113	0.404441	-0.407305	-0.177101	-.658**	-0.407305	1.000**	0.326188	0.399398	0.168281	.446*
	Sig. (2-tailed)	0.647537	0.207822	0.152476	0.0363477	6.875e-16	3.94566e-07	0.786974	0.0704712	0.0727142	0.649049	6.875e-16	0	8.24059e-17	0.199142	0	0.0250551	0	0.818728	0.00159687	3.78486e-05	0.455925	0.934516	8.24059e-17	3.86508e-06	0.663553		0.176075	0.961883	0.649049	0.141322	0.637936	0.0769404	0.0746756	0.455089	0.00159687	0.0746756	1.72449e-28	0.160449	0.0810531	0.4782	0.0484603
BF27	Pearson Correlation	-0.384672	-0.26988	0.248632	0.350525	-0.296552	-0.216248	0.0939329	0.376292	0.0504085	0.121529	-0.296552	-0.315041	-0.276933	0.208155	-0.315041	-0.417509	-0.315041	-0.173885	-0.134963	-0.371059	0.154837	-0.218277	-0.276933	0.163766	0.0863383	-0.315041	1	-0.173737	0.121529	.776**	-0.102025	-0.271579	0.061832	0.188082	-0.134963	0.061832	-0.317177	-0.326725	-0.220214	-0.201344	-0.22764
	Sig. (2-tailed)	0.0939947	0.24984	0.290496	0.129719	0.204221	0.359814	0.693651	0.102002	0.832847	0.609772	0.204221	0.176075	0.237192	0.378502	0.176075	0.0670076	0.176075	0.463448	0.570501	0.107248	0.51452	0.355212	0.237192	0.490253	0.717403	0.176075		0.463836	0.609772	5.84543e-05	0.668643	0.246755	0.795663	0.427141	0.570501	0.795663	0.173003	0.159721	0.350851	0.394643	0.334424
BF28	Pearson Correlation	-0.141166	-0.154307	0.0481956	.489*	0.0367947	0.0634266	0.116905	0.305266	0.265543	-0.0447262	0.0367947	0.0114215	0.0393774	0.0696227	0.0114215	0.0260304	0.0114215	-0.0817569	-0.131372	0.314253	-0.0585063	-0.167931	0.0393774	0.0208701	0.00217908	0.0114215	-0.173737	1	-0.0447262	0.158554	.958**	0.357174	0.271617	-0.0398428	-0.131372	0.271617	0.0209428	-0.207183	-0.225727	-0.218218	-0.0212207
	Sig. (2-tailed)	0.552747	0.51598	0.840092	0.0287512	0.877604	0.790505	0.623538	0.190605	0.257827	0.851476	0.877604	0.961883	0.869082	0.770541	0.961883	0.913255	0.961883	0.731854	0.58089	0.177217	0.806449	0.479129	0.869082	0.930407	0.992725	0.961883	0.463836		0.851476	0.504349	3.38152e-11	0.122106	0.246686	0.867547	0.58089	0.246686	0.930165	0.380781	0.338612	0.355346	0.92924
BF29	Pearson Correlation	-0.42874	0.393662	0.269123	-0.22132	-0.0690586	0.0184383	0.182222	-0.0231449	-0.107636	1.000**	-0.0690586	-0.108441	-0.105323	-0.067868	-0.108441	0.0411407	-0.108441	.521*	-0.268446	-0.173884	0.0526276	-0.0168034	-0.105323	0.21512	-0.0402423	-0.108441	0.121529	-0.0447262	1	0.025374	-0.120165	0.235596	-0.140905	-0.0206275	-0.268446	-0.140905	-0.11477	0.271682	0.301617	0.320002	0.10628
	Sig. (2-tailed)	0.0592686	0.0859267	0.251223	0.348376	0.772353	0.9385	0.441941	0.922842	0.651498	0	0.772353	0.649049	0.658546	0.776181	0.649049	0.863271	0.649049	0.0186107	0.252463	0.463451	0.825595	0.943945	0.658546	0.362386	0.866231	0.649049	0.609772	0.851476		0.915435	0.61382	0.317337	0.553488	0.931214	0.252463	0.553488	0.629938	0.24657	0.196231	0.168996	0.655624
BF30	Pearson Correlation	-0.362715	-0.179815	0.417635	.621**	-0.310475	-0.271056	0.181644	.615**	0.151631	0.025374	-0.310475	-0.340904	-0.323393	0.418177	-0.340904	-0.239774	-0.340904	-0.28977	-0.0911181	-0.28474	0.119182	-0.0782873	-0.323393	0.0628681	0.0414168	-0.340904	.776**	0.158554	0.025374	1	0.170312	-0.00333752	0.170852	0.140591	-0.0911181	0.170852	-0.339631	-0.278553	-0.237548	-0.226209	-0.366265
	Sig. (2-tailed)	0.116011	0.448095	0.0669165	0.00348211	0.182765	0.247702	0.443414	0.00386782	0.523371	0.915435	0.182765	0.141322	0.164273	0.0665266	0.141322	0.308578	0.141322	0.215253	0.702424	0.223685	0.616745	0.742857	0.164273	0.792311	0.862362	0.141322	5.84543e-05	0.504349	0.915435		0.472827	0.988858	0.471402	0.554382	0.702424	0.471402	0.14291	0.234349	0.313227	0.337554	0.112221
BF31	Pearson Correlation	-0.141892	-0.0946658	0.0725929	.560*	-0.0992782	-0.0396859	-0.0018162	0.354834	0.364028	-0.120165	-0.0992782	-0.112113	-0.0868318	0.119272	-0.112113	0.104975	-0.112113	-0.0581979	-0.0586751	0.209351	-0.0401441	-0.144184	-0.0868318	0.125403	0.0366216	-0.112113	-0.102025	.958**	-0.120165	0.170312	1	0.0739947	0.368849	-0.0124745	-0.0586751	0.368849	-0.100912	-0.24922	-0.290031	-0.234925	-0.158307
	Sig. (2-tailed)	0.550684	0.691373	0.761019	0.0101741	0.677096	0.868065	0.993937	0.124749	0.114598	0.61382	0.677096	0.637936	0.715852	0.616477	0.637936	0.659609	0.637936	0.807451	0.8059	0.375705	0.866554	0.544199	0.715852	0.598334	0.878176	0.637936	0.668643	3.38152e-11	0.61382	0.472827		0.756537	0.10952	0.958372	0.8059	0.10952	0.672064	0.28932	0.214822	0.318759	0.505023
BF32	Pearson Correlation	-0.0287242	-0.228027	-0.0687647	-0.125276	.451*	0.349451	0.412013	-0.0940451	-0.26195	0.235596	.451*	0.404441	0.419301	-0.146205	0.404441	-0.251118	0.404441	-0.0946554	-0.265454	0.410509	-0.0726269	-0.114242	0.419301	-0.33551	-0.111581	0.404441	-0.271579	0.357174	0.235596	-0.00333752	0.0739947	1	-0.256535	-0.0978188	-0.265454	-0.256535	0.401075	0.0911424	0.159507	0.00630112	0.441346
	Sig. (2-tailed)	0.904316	0.333582	0.773297	0.59871	0.0460473	0.13098	0.0710598	0.693303	0.264565	0.317337	0.0460473	0.0769404	0.065724	0.538511	0.0769404	0.285541	0.0769404	0.691406	0.257992	0.0722004	0.76091	0.631522	0.065724	0.148137	0.639539	0.0769404	0.246755	0.122106	0.317337	0.988858	0.756537		0.274926	0.681602	0.257992	0.274926	0.0796681	0.702348	0.501758	0.978966	0.0514112
BF33	Pearson Correlation	0.157861	0.315442	-0.135287	.451*	-0.435052	-.470*	-0.28536	0.105121	.998**	-0.140905	-0.435052	-0.407305	-0.441721	-0.0938347	-0.407305	0.440531	-0.407305	0.00466604	0.377736	-0.208759	-0.185907	.453*	-0.441721	0.134047	-0.259732	-0.407305	0.061832	0.271617	-0.140905	0.170852	0.368849	-0.256535	1	-0.21714	0.377736	1.000**	-0.378339	-0.123666	-0.232528	-0.0377864	-.455*
	Sig. (2-tailed)	0.506239	0.175496	0.569568	0.0461664	0.055228	0.0367326	0.222635	0.659161	4.30938e-23	0.553488	0.055228	0.0746756	0.0511905	0.693957	0.0746756	0.0518934	0.0746756	0.984423	0.100588	0.377088	0.432603	0.0447299	0.0511905	0.573144	0.268779	0.0746756	0.795663	0.246686	0.553488	0.471402	0.10952	0.274926		0.357787	0.100588	0	0.100002	0.603452	0.323864	0.87433	0.043618
BF34	Pearson Correlation	-0.0590694	-0.0542773	.622**	.479*	-0.0524448	0.243531	.770**	.602**	-0.223285	-0.0206275	-0.0524448	-0.177101	-0.188386	.649**	-0.177101	-0.111429	-0.177101	-0.104506	0.0639366	-0.140634	.928**	-0.227468	-0.188386	-0.00279756	.889**	-0.177101	0.188082	-0.0398428	-0.0206275	0.140591	-0.0124745	-0.0978188	-0.21714	1	0.0639366	-0.21714	-0.186989	0.182842	0.130758	0.0905696	-0.172708
	Sig. (2-tailed)	0.80462	0.820212	0.00340464	0.0327698	0.826192	0.300827	7.13523e-05	0.00494545	0.344004	0.931214	0.826192	0.455089	0.426381	0.00197103	0.455089	0.639999	0.455089	0.661042	0.788857	0.554261	4.02439e-09	0.334799	0.426381	0.990661	1.58564e-07	0.455089	0.427141	0.867547	0.931214	0.554382	0.958372	0.681602	0.357787		0.788857	0.357787	0.429881	0.440361	0.582673	0.704137	0.466528
BF35	Pearson Correlation	.816**	0.104328	-0.0153022	0.142259	-.675**	-.710**	-0.101919	0.0210361	0.367746	-0.268446	-.675**	-.658**	-.643**	0.0681756	-.658**	.535*	-.658**	-0.138739	1.000**	-0.435239	0.0198353	0.00894653	-.643**	0.406465	0.0145897	-.658**	-0.134963	-0.131372	-0.268446	-0.0911181	-0.0586751	-0.265454	0.377736	0.0639366	1	0.377736	-.654**	-.463*	-.603**	-0.423465	-0.205247
	Sig. (2-tailed)	1.17e-05	0.661586	0.948946	0.549645	0.00108917	0.000458056	0.66897	0.929854	0.110668	0.252463	0.00108917	0.00159687	0.00224604	0.775191	0.00159687	0.0151122	0.00159687	0.559663	0	0.0551116	0.93385	0.970139	0.00224604	0.0753342	0.95132	0.00159687	0.570501	0.58089	0.252463	0.702424	0.8059	0.257992	0.100588	0.788857		0.100588	0.0017478	0.0398715	0.00490371	0.0628146	0.385347
BF36	Pearson Correlation	0.157861	0.315442	-0.135287	.451*	-0.435052	-.470*	-0.28536	0.105121	.998**	-0.140905	-0.435052	-0.407305	-0.441721	-0.0938347	-0.407305	0.440531	-0.407305	0.00466604	0.377736	-0.208759	-0.185907	.453*	-0.441721	0.134047	-0.259732	-0.407305	0.061832	0.271617	-0.140905	0.170852	0.368849	-0.256535	1.000**	-0.21714	0.377736	1	-0.378339	-0.123666	-0.232528	-0.0377864	-.455*
	Sig. (2-tailed)	0.506239	0.175496	0.569568	0.0461664	0.055228	0.0367326	0.222635	0.659161	4.30938e-23	0.553488	0.055228	0.0746756	0.0511905	0.693957	0.0746756	0.0518934	0.0746756	0.984423	0.100588	0.377088	0.432603	0.0447299	0.0511905	0.573144	0.268779	0.0746756	0.795663	0.246686	0.553488	0.471402	0.10952	0.274926	0	0.357787	0.100588		0.100002	0.603452	0.323864	0.87433	0.043618
BF37	Pearson Correlation	-0.104972	-0.287422	-0.341331	-.461*	.986**	.872**	-0.075234	-0.414765	-0.380974	-0.11477	.986**	1.000**	.988**	-0.307053	1.000**	-.491*	1.000**	-0.0553131	-.654**	.791**	-0.185584	-0.00426991	.988**	-.845**	-0.114047	1.000**	-0.317177	0.0209428	-0.11477	-0.339631	-0.100912	0.401075	-0.378339	-0.186989	-.654**	-0.378339	1	0.326343	0.396791	0.169258	0.436807
	Sig. (2-tailed)	0.659618	0.219163	0.140792	0.0406731	2.04618e-15	5.28971e-07	0.75258	0.0690086	0.0974692	0.629938	2.04618e-15	1.72449e-28	3.73874e-16	0.187891	1.72449e-28	0.0280277	1.72449e-28	0.816836	0.0017478	3.30889e-05	0.433416	0.985746	3.73874e-16	2.70198e-06	0.63211	1.72449e-28	0.173003	0.930165	0.629938	0.14291	0.672064	0.0796681	0.100002	0.429881	0.0017478	0.100002		0.160238	0.0832419	0.475611	0.0541431
TOC	Pearson Correlation	-0.428919	.537*	0.0444894	-0.0766237	0.367846	.476*	0.261492	0.0331524	-0.0920905	0.271682	0.367846	0.326188	0.229382	-0.0370681	0.326188	0.192638	0.326188	.489*	-.463*	-0.0115423	0.268879	.522*	0.229382	-0.279716	0.175791	0.326188	-0.326725	-0.207183	0.271682	-0.278553	-0.24922	0.0911424	-0.123666	0.182842	-.463*	-0.123666	0.326343	1	.948**	.781**	-0.126901
	Sig. (2-tailed)	0.059151	0.0146994	0.852254	0.74815	0.110563	0.0339159	0.265432	0.889645	0.699389	0.24657	0.110563	0.160449	0.330638	0.876701	0.160449	0.415821	0.160449	0.0287182	0.0398715	0.96148	0.25167	0.0183635	0.330638	0.232318	0.458484	0.160449	0.159721	0.380781	0.24657	0.234349	0.28932	0.702348	0.603452	0.440361	0.0398715	0.603452	0.160238		2.09305e-10	4.79985e-05	0.593937
TN	Pearson Correlation	-.550*	.455*	0.0137365	-0.155926	0.440581	.526*	0.264386	-0.0538918	-0.205201	0.301617	0.440581	0.399398	0.310734	-0.0795797	0.399398	-0.0305306	0.399398	0.41045	-.603**	0.00584927	0.213772	0.443763	0.310734	-0.278047	0.160172	0.399398	-0.220214	-0.225727	0.301617	-0.237548	-0.290031	0.159507	-0.232528	0.130758	-.603**	-0.232528	0.396791	.948**	1	.847**	-0.0367685
	Sig. (2-tailed)	0.012071	0.0440505	0.954164	0.511531	0.0518638	0.0172347	0.259984	0.821469	0.385456	0.196231	0.0518638	0.0810531	0.182381	0.738753	0.0810531	0.898327	0.0810531	0.0722456	0.00490371	0.980474	0.365474	0.0500003	0.182381	0.235234	0.499953	0.0810531	0.350851	0.338612	0.196231	0.313227	0.214822	0.501758	0.323864	0.582673	0.00490371	0.323864	0.0832419	2.09305e-10		2.46088e-06	0.877691
TP	Pearson Correlation	-.496*	.627**	0.0667414	-0.102609	0.193739	0.277053	0.131438	-0.0228372	-0.0152939	0.320002	0.193739	0.168281	0.0723086	-0.0341132	0.168281	0.0840529	0.168281	0.32606	-0.423465	-0.170434	0.159174	.474*	0.0723086	-0.0715244	0.0890577	0.168281	-0.201344	-0.218218	0.320002	-0.226209	-0.234925	0.00630112	-0.0377864	0.0905696	-0.423465	-0.0377864	0.169258	.781**	.847**	1	-0.0856191
	Sig. (2-tailed)	0.0260387	0.00307198	0.779808	0.666852	0.413108	0.236981	0.580698	0.923865	0.948973	0.168996	0.413108	0.4782	0.761929	0.886467	0.4782	0.724601	0.4782	0.160621	0.0628146	0.472504	0.502662	0.0345524	0.761929	0.764441	0.708868	0.4782	0.394643	0.355346	0.168996	0.337554	0.318759	0.978966	0.87433	0.704137	0.0628146	0.87433	0.475611	4.79985e-05	2.46088e-06		0.719666
TK	Pearson Correlation	0.10482	-.484*	-0.438425	-.537*	0.43349	0.330117	-0.0688746	-0.425033	-.464*	0.10628	0.43349	.446*	.492*	-.498*	.446*	-.463*	.446*	-0.148283	-0.205247	.456*	-0.286574	-0.300281	.492*	-0.141782	-0.222256	.446*	-0.22764	-0.0212207	0.10628	-0.366265	-0.158307	0.441346	-.455*	-0.172708	-0.205247	-.455*	0.436807	-0.126901	-0.0367685	-0.0856191	1
	Sig. (2-tailed)	0.660082	0.0303987	0.0531566	0.0146901	0.0562082	0.155177	0.772944	0.061744	0.0395393	0.655624	0.0562082	0.0484603	0.0274011	0.0255968	0.0484603	0.0397234	0.0484603	0.532689	0.385347	0.0435357	0.220585	0.198317	0.0274011	0.550996	0.34629	0.0484603	0.334424	0.92924	0.655624	0.112221	0.505023	0.0514112	0.043618	0.466528	0.385347	0.043618	0.0541431	0.593937	0.877691	0.719666
*. Correlation is significant at the 0.05 level (2-tailed). **. Correlation is significant at the 0.01 level (2-tailed).
Person correlation analysis between functional groups of soil fungi and soil nutrient factors
		FF1	FF2	FF3	FF4	FF5	FF6	FF7	FF8	FF9	FF10	FF11	FF12	FF13	FF14	FF15	FF16	FF17	FF18	FF19	FF20	FF21	FF22	FF23	FF24	FF25	FF26	FF27	TOC	TN	EP	TK
FF1	Pearson Correlation	1	0.208	0.079	0.434	.626**	-0.212	-0.123	.485*	-0.377	-.455*	-.546*	-0.134	.607**	-0.12	-.650**	0.081	0.131	-.520*	-0.123	.459*	0.358	0.046	-0.174	0.003	.462*	-0.163	-0.05	.620**	.693**	0.019	-.460*
	Sig. (2-tailed)		0.379	0.741	0.056	0.003	0.37	0.607	0.03	0.101	0.067	0.926	0.543	0.395	0.614	0.211	0.735	0.582	0.96	0.607	0.042	0.121	0.847	0.462	0.991	0.04	0.492	0.835	0.815	0.935	0.936	0.041
FF2	Pearson Correlation	0.208	1	-0.164	.652**	0.121	-0.041	-0.107	-0.032	-0.181	.492*	-0.193	-0.261	-0.037	.734**	-0.011	-0.048	.792**	-0.151	-0.089	.615**	-0.044	-0.094	0.019	-0.156	0.06	.828**	-0.026	-0.043	0.01	-0.088	0.161
	Sig. (2-tailed)	0.379		0.49	0.002	0.61	0.862	0.654	0.892	0.445	0.027	0.416	0.267	0.876	0	0.963	0.84	0	0.525	0.708	0.004	0.853	0.695	0.935	0.512	0.802	0	0.913	0.856	0.968	0.713	0.499
FF3	Pearson Correlation	0.079	-0.164	1	0.13	0.126	-0.181	-0.166	0.175	-0.269	.531*	0.393	.762**	-0.273	-0.225	0.282	-0.073	-0.17	0.008	-0.073	0.042	0.037	.616**	-0.137	-0.195	0.025	-0.202	.768**	-0.008	-0.129	-0.109	-0.291
	Sig. (2-tailed)	0.741	0.49		0.584	0.597	0.446	0.485	0.46	0.251	0.016	0.087	0	0.244	0.341	0.229	0.761	0.474	0.974	0.76	0.862	0.876	0.004	0.566	0.41	0.917	0.392	0	0.973	0.589	0.646	0.213
FF4	Pearson Correlation	0.434	.652**	0.13	1	0.279	-0.031	-0.227	-0.002	-0.124	.550*	-0.163	-0.129	-0.243	0.279	0.183	0.235	.495*	-0.022	-0.213	0.37	-0.099	0.196	-0.074	-0.329	0.003	0.276	0.092	-0.163	-0.175	-0.249	-0.129
	Sig. (2-tailed)	0.056	0.002	0.584		0.234	0.898	0.337	0.993	0.603	0.012	0.492	0.587	0.303	0.233	0.439	0.319	0.026	0.925	0.367	0.109	0.677	0.407	0.757	0.157	0.991	0.238	0.701	0.494	0.461	0.29	0.589
FF5	Pearson Correlation	.626**	0.121	0.126	0.279	1	0.053	-0.149	0.405	-.465*	.481*	0.188	0.024	-0.264	0.068	.571**	0.178	-0.23	-0.02	-0.101	0.328	0.228	0.125	0.186	0.003	.532*	0.008	-0.139	0.128	-0.007	-0.03	-0.349
	Sig. (2-tailed)	0.003	0.61	0.597	0.234		0.824	0.531	0.077	0.039	0.032	0.427	0.92	0.261	0.775	0.009	0.452	0.329	0.933	0.673	0.158	0.334	0.601	0.433	0.991	0.016	0.972	0.558	0.591	0.976	0.901	0.131
FF6	Pearson Correlation	-0.212	-0.041	-0.181	-0.031	0.053	1	-0.091	-0.185	0.151	-0.251	-0.105	-0.141	-0.22	.503*	-0.161	-0.165	-0.111	-0.198	-0.091	-0.213	-0.153	-0.098	0.299	-0.122	0.015	-0.006	-0.139	0.037	0.049	0.002	0.014
	Sig. (2-tailed)	0.37	0.862	0.446	0.898	0.824		0.703	0.434	0.525	0.287	0.659	0.554	0.352	0.024	0.497	0.487	0.642	0.404	0.703	0.366	0.519	0.681	0.2	0.608	0.951	0.98	0.559	0.876	0.836	0.992	0.954
FF7	Pearson Correlation	-0.123	-0.107	-0.166	-0.227	-0.149	-0.091	1	-0.053	0.062	-0.253	-0.127	-0.112	.690**	-0.127	-0.122	-0.128	-0.139	-0.114	-0.053	-0.249	-0.007	-0.122	-0.077	-0.069	-0.305	-0.07	-0.072	-0.101	0.025	-0.121	0.085
	Sig. (2-tailed)	0.607	0.654	0.485	0.337	0.531	0.703		0.825	0.794	0.283	0.594	0.639	0.001	0.593	0.609	0.592	0.558	0.633	0.826	0.29	0.976	0.608	0.747	0.773	0.19	0.769	0.764	0.671	0.916	0.61	0.721
FF8	Pearson Correlation	.485*	-0.032	0.175	-0.002	0.405	-0.185	-0.053	1	-.610**	0.297	0.292	0.25	-0.253	-0.144	0.397	-0.125	-0.199	-0.075	-0.095	.642**	.968**	0.196	-0.008	0.056	.604**	-0.083	0.024	0.241	0.079	0.091	-0.384
	Sig. (2-tailed)	0.03	0.892	0.46	0.993	0.077	0.434	0.825		0.004	0.204	0.212	0.287	0.283	0.543	0.083	0.6	0.401	0.752	0.691	0.002	0	0.406	0.975	0.813	0.005	0.728	0.919	0.307	0.741	0.702	0.095
FF9	Pearson Correlation	-0.377	-0.181	-0.269	-0.124	-.465*	0.151	0.062	-.610**	1	-0.281	0.149	-0.316	0.152	-0.057	-0.098	0.132	0.103	0.3	0.165	-.681**	-.509*	-.504*	-0.394	-0.283	-.760**	-0.23	-0.363	-.654**	-.542*	-0.425	.456*
	Sig. (2-tailed)	0.101	0.445	0.251	0.603	0.039	0.525	0.794	0.004		0.229	0.53	0.174	0.522	0.812	0.682	0.578	0.665	0.198	0.486	0.001	0.022	0.023	0.086	0.227	0	0.329	0.116	0.002	0.014	0.062	0.043
FF10	Pearson Correlation	-.455*	.492*	.531*	.550*	.481*	-0.251	-0.253	0.297	-0.281	1	0.347	0.25	-0.261	0.183	.726**	0.11	0.292	0.075	-0.054	0.438	0.15	0.323	-0.19	-0.231	0.109	0.275	0.271	-0.35	-.449*	-0.316	-0.163
	Sig. (2-tailed)	0.067	0.027	0.016	0.012	0.032	0.287	0.283	0.204	0.229		0.134	0.288	0.265	0.44	0	0.645	0.211	0.752	0.822	0.054	0.528	0.165	0.422	0.328	0.649	0.24	0.248	0.131	0.047	0.174	0.494
FF11	Pearson Correlation	-.546*	-0.193	0.393	-0.163	0.188	-0.105	-0.127	0.292	0.149	0.347	1	0.335	-0.222	-0.167	.497*	-0.027	-0.227	0.43	0.167	-0.059	0.281	-0.165	-0.023	-0.043	-0.049	-0.139	-0.139	-0.321	-0.404	-0.235	0.172
	Sig. (2-tailed)	0.926	0.416	0.087	0.492	0.427	0.659	0.594	0.212	0.53	0.134		0.149	0.346	0.482	0.026	0.909	0.336	0.058	0.481	0.806	0.23	0.486	0.922	0.856	0.838	0.559	0.56	0.168	0.077	0.319	0.469
FF12	Pearson Correlation	-0.134	-0.261	.762**	-0.129	0.024	-0.141	-0.112	0.25	-0.316	0.25	0.335	1	-0.212	-0.23	0.043	-0.131	-0.229	0.176	-0.116	0.122	0.18	.548*	-0.152	-0.058	0.12	-0.152	.681**	0.199	0.087	0.11	-0.258
	Sig. (2-tailed)	0.543	0.267	0	0.587	0.92	0.554	0.639	0.287	0.174	0.288	0.149		0.369	0.329	0.856	0.581	0.332	0.458	0.627	0.608	0.447	0.012	0.521	0.807	0.615	0.522	0.001	0.4	0.715	0.643	0.273
FF13	Pearson Correlation	.607**	-0.037	-0.273	-0.243	-0.264	-0.22	.690**	-0.253	0.152	-0.261	-0.222	-0.212	1	-0.12	-0.159	-0.216	0.079	-0.223	-0.122	-0.329	-0.194	-0.194	-0.173	-0.164	-.489*	0.069	-0.106	-0.051	0.03	-0.155	.521*
	Sig. (2-tailed)	0.395	0.876	0.244	0.303	0.261	0.352	0.001	0.283	0.522	0.265	0.346	0.369		0.615	0.503	0.36	0.741	0.345	0.609	0.157	0.413	0.412	0.466	0.491	0.029	0.774	0.656	0.83	0.902	0.515	0.018
FF14	Pearson Correlation	-0.12	.734**	-0.225	0.279	0.068	.503*	-0.127	-0.144	-0.057	0.183	-0.167	-0.23	-0.12	1	-0.157	-0.252	.522*	-0.252	-0.096	0.4	-0.116	-0.214	0.119	-0.166	0.13	.802**	-0.111	0.051	0.099	-0.037	0.288
	Sig. (2-tailed)	0.614	0	0.341	0.233	0.775	0.024	0.593	0.543	0.812	0.44	0.482	0.329	0.615		0.508	0.283	0.018	0.284	0.686	0.08	0.625	0.365	0.616	0.484	0.583	0	0.641	0.83	0.679	0.878	0.219
FF15	Pearson Correlation	-.650**	-0.011	0.282	0.183	.571**	-0.161	-0.122	0.397	-0.098	.726**	.497*	0.043	-0.159	-0.157	1	0.215	-0.249	0.22	0.025	0.079	0.288	0.125	-0.105	-0.141	0.076	-0.143	-0.131	-.486*	-.633**	-0.402	-0.183
	Sig. (2-tailed)	0.211	0.963	0.229	0.439	0.009	0.497	0.609	0.083	0.682	0	0.026	0.856	0.503	0.508		0.362	0.291	0.351	0.918	0.74	0.218	0.599	0.661	0.554	0.749	0.547	0.581	0.03	0.003	0.079	0.441
FF16	Pearson Correlation	0.081	-0.048	-0.073	0.235	0.178	-0.165	-0.128	-0.125	0.132	0.11	-0.027	-0.131	-0.216	-0.252	0.215	1	-0.179	.752**	.545*	-0.055	-0.172	0.117	-0.125	-0.162	-0.092	-0.144	0	-0.31	-0.366	-0.284	-0.229
	Sig. (2-tailed)	0.735	0.84	0.761	0.319	0.452	0.487	0.592	0.6	0.578	0.645	0.909	0.581	0.36	0.283	0.362		0.45	0	0.013	0.818	0.469	0.622	0.599	0.496	0.699	0.544	1	0.184	0.113	0.226	0.331
FF17	Pearson Correlation	0.131	.792**	-0.17	.495*	-0.23	-0.111	-0.139	-0.199	0.103	0.292	-0.227	-0.229	0.079	.522*	-0.249	-0.179	1	-0.207	-0.121	0.363	-0.155	-0.214	-0.18	-0.175	-0.158	.634**	-0.024	-0.115	-0.013	-0.068	0.37
	Sig. (2-tailed)	0.582	0	0.474	0.026	0.329	0.642	0.558	0.401	0.665	0.211	0.336	0.332	0.741	0.018	0.291	0.45		0.382	0.612	0.116	0.514	0.366	0.447	0.46	0.507	0.003	0.919	0.63	0.958	0.774	0.108
FF18	Pearson Correlation	-.520*	-0.151	0.008	-0.022	-0.02	-0.198	-0.114	-0.075	0.3	0.075	0.43	0.176	-0.223	-0.252	0.22	.752**	-0.207	1	.606**	-0.133	-0.049	-0.138	-0.167	-0.139	-0.152	-0.135	-0.134	-0.432	-.494*	-0.334	-0.039
	Sig. (2-tailed)	0.96	0.525	0.974	0.925	0.933	0.404	0.633	0.752	0.198	0.752	0.058	0.458	0.345	0.284	0.351	0	0.382		0.005	0.577	0.836	0.563	0.483	0.558	0.522	0.57	0.573	0.057	0.027	0.151	0.871
FF19	Pearson Correlation	-0.123	-0.089	-0.073	-0.213	-0.101	-0.091	-0.053	-0.095	0.165	-0.054	0.167	-0.116	-0.122	-0.096	0.025	.545*	-0.121	.606**	1	-0.166	-0.081	-0.11	-0.077	-0.067	0.01	-0.07	-0.087	-0.266	-0.306	-0.246	-0.16
	Sig. (2-tailed)	0.607	0.708	0.76	0.367	0.673	0.703	0.826	0.691	0.486	0.822	0.481	0.627	0.609	0.686	0.918	0.013	0.612	0.005		0.483	0.733	0.645	0.748	0.779	0.968	0.769	0.715	0.256	0.19	0.296	0.499
FF20	Pearson Correlation	.459*	.615**	0.042	0.37	0.328	-0.213	-0.249	.642**	-.681**	0.438	-0.059	0.122	-0.329	0.4	0.079	-0.055	0.363	-0.133	-0.166	1	.610**	0.162	0.064	0.14	.612**	.553*	0.157	0.384	0.316	0.278	-0.194
	Sig. (2-tailed)	0.042	0.004	0.862	0.109	0.158	0.366	0.29	0.002	0.001	0.054	0.806	0.608	0.157	0.08	0.74	0.818	0.116	0.577	0.483		0.004	0.495	0.789	0.555	0.004	0.011	0.509	0.094	0.175	0.235	0.412
FF21	Pearson Correlation	0.358	-0.044	0.037	-0.099	0.228	-0.153	-0.007	.968**	-.509*	0.15	0.281	0.18	-0.194	-0.116	0.288	-0.172	-0.155	-0.049	-0.081	.610**	1	0.049	0.03	0.091	.525*	-0.054	-0.07	0.243	0.099	0.124	-0.271
	Sig. (2-tailed)	0.121	0.853	0.876	0.677	0.334	0.519	0.976	0	0.022	0.528	0.23	0.447	0.413	0.625	0.218	0.469	0.514	0.836	0.733	0.004		0.836	0.899	0.704	0.017	0.822	0.77	0.302	0.678	0.602	0.248
FF22	Pearson Correlation	0.046	-0.094	.616**	0.196	0.125	-0.098	-0.122	0.196	-.504*	0.323	-0.165	.548*	-0.194	-0.214	0.125	0.117	-0.214	-0.138	-0.11	0.162	0.049	1	-0.093	-0.083	0.13	-0.075	.789**	0.227	0.155	0.1	-.466*
	Sig. (2-tailed)	0.847	0.695	0.004	0.407	0.601	0.681	0.608	0.406	0.023	0.165	0.486	0.012	0.412	0.365	0.599	0.622	0.366	0.563	0.645	0.495	0.836		0.697	0.728	0.583	0.753	0	0.336	0.513	0.674	0.039
FF23	Pearson Correlation	-0.174	0.019	-0.137	-0.074	0.186	0.299	-0.077	-0.008	-0.394	-0.19	-0.023	-0.152	-0.173	0.119	-0.105	-0.125	-0.18	-0.167	-0.077	0.064	0.03	-0.093	1	.549*	0.326	0.099	-0.128	.538*	.509*	.541*	-0.143
	Sig. (2-tailed)	0.462	0.935	0.566	0.757	0.433	0.2	0.747	0.975	0.086	0.422	0.922	0.521	0.466	0.616	0.661	0.599	0.447	0.483	0.748	0.789	0.899	0.697		0.012	0.16	0.677	0.591	0.014	0.022	0.014	0.548
FF24	Pearson Correlation	0.003	-0.156	-0.195	-0.329	0.003	-0.122	-0.069	0.056	-0.283	-0.231	-0.043	-0.058	-0.164	-0.166	-0.141	-0.162	-0.175	-0.139	-0.067	0.14	0.091	-0.083	.549*	1	0.333	-0.078	-0.113	.475*	.574**	.878**	-0.111
	Sig. (2-tailed)	0.991	0.512	0.41	0.157	0.991	0.608	0.773	0.813	0.227	0.328	0.856	0.807	0.491	0.484	0.554	0.496	0.46	0.558	0.779	0.555	0.704	0.728	0.012		0.151	0.744	0.634	0.034	0.008	0	0.643
FF25	Pearson Correlation	.462*	0.06	0.025	0.003	.532*	0.015	-0.305	.604**	-.760**	0.109	-0.049	0.12	-.489*	0.13	0.076	-0.092	-0.158	-0.152	0.01	.612**	.525*	0.13	0.326	0.333	1	0.11	-0.058	.510*	0.414	0.36	-.515*
	Sig. (2-tailed)	0.04	0.802	0.917	0.991	0.016	0.951	0.19	0.005	0	0.649	0.838	0.615	0.029	0.583	0.749	0.699	0.507	0.522	0.968	0.004	0.017	0.583	0.16	0.151		0.645	0.809	0.022	0.07	0.119	0.02
FF26	Pearson Correlation	-0.163	.828**	-0.202	0.276	0.008	-0.006	-0.07	-0.083	-0.23	0.275	-0.139	-0.152	0.069	.802**	-0.143	-0.144	.634**	-0.135	-0.07	.553*	-0.054	-0.075	0.099	-0.078	0.11	1	-0.024	0.151	0.197	0.033	0.401
	Sig. (2-tailed)	0.492	0	0.392	0.238	0.972	0.98	0.769	0.728	0.329	0.24	0.559	0.522	0.774	0	0.547	0.544	0.003	0.57	0.769	0.011	0.822	0.753	0.677	0.744	0.645		0.921	0.526	0.404	0.889	0.08
FF27	Pearson Correlation	-0.05	-0.026	.768**	0.092	-0.139	-0.139	-0.072	0.024	-0.363	0.271	-0.139	.681**	-0.106	-0.111	-0.131	0	-0.024	-0.134	-0.087	0.157	-0.07	.789**	-0.128	-0.113	-0.058	-0.024	1	0.253	0.194	0.135	-0.31
	Sig. (2-tailed)	0.835	0.913	0	0.701	0.558	0.559	0.764	0.919	0.116	0.248	0.56	0.001	0.656	0.641	0.581	1	0.919	0.573	0.715	0.509	0.77	0	0.591	0.634	0.809	0.921		0.282	0.413	0.569	0.184
TOC	Pearson Correlation	.620**	-0.043	-0.008	-0.163	0.128	0.037	-0.101	0.241	-.654**	-0.35	-0.321	0.199	-0.051	0.051	-.486*	-0.31	-0.115	-0.432	-0.266	0.384	0.243	0.227	.538*	.475*	.510*	0.151	0.253	1	.948**	.781**	-0.127
	Sig. (2-tailed)	0.815	0.856	0.973	0.494	0.591	0.876	0.671	0.307	0.002	0.131	0.168	0.4	0.83	0.83	0.03	0.184	0.63	0.057	0.256	0.094	0.302	0.336	0.014	0.034	0.022	0.526	0.282		0	0	0.594
TN	Pearson Correlation	.693**	0.01	-0.129	-0.175	-0.007	0.049	0.025	0.079	-.542*	-.449*	-0.404	0.087	0.03	0.099	-.633**	-0.366	-0.013	-.494*	-0.306	0.316	0.099	0.155	.509*	.574**	0.414	0.197	0.194	.948**	1	.847**	-0.037
	Sig. (2-tailed)	0.935	0.968	0.589	0.461	0.976	0.836	0.916	0.741	0.014	0.047	0.077	0.715	0.902	0.679	0.003	0.113	0.958	0.027	0.19	0.175	0.678	0.513	0.022	0.008	0.07	0.404	0.413	0		0	0.878
TP	Pearson Correlation	0.019	-0.088	-0.109	-0.249	-0.03	0.002	-0.121	0.091	-0.425	-0.316	-0.235	0.11	-0.155	-0.037	-0.402	-0.284	-0.068	-0.334	-0.246	0.278	0.124	0.1	.541*	.878**	0.36	0.033	0.135	.781**	.847**	1	-0.086
	Sig. (2-tailed)	0.936	0.713	0.646	0.29	0.901	0.992	0.61	0.702	0.062	0.174	0.319	0.643	0.515	0.878	0.079	0.226	0.774	0.151	0.296	0.235	0.602	0.674	0.014	0	0.119	0.889	0.569	0	0		0.72
TK	Pearson Correlation	-.460*	0.161	-0.291	-0.129	-0.349	0.014	0.085	-0.384	.456*	-0.163	0.172	-0.258	.521*	0.288	-0.183	-0.229	0.37	-0.039	-0.16	-0.194	-0.271	-.466*	-0.143	-0.111	-.515*	0.401	-0.31	-0.127	-0.037	-0.086	1
	Sig. (2-tailed)	0.041	0.499	0.213	0.589	0.131	0.954	0.721	0.095	0.043	0.494	0.469	0.273	0.018	0.219	0.441	0.331	0.108	0.871	0.499	0.412	0.248	0.039	0.548	0.643	0.02	0.08	0.184	0.594	0.878	0.72
*. Correlation is significant at the 0.05 level (2-tailed). **. Correlation is significant at the 0.01 level (2-tailed).
